# Supplementary material for: Acaricide Resistance Development in Rhipicephalus (Boophilus) microplus (Acari: Ixodidae) Populations against Amitraz and Deltamethrin on Communal Farms of the King Sabata Dalindyebo Municipality, South Africa
Source: Pathogens. 2023 Jun 26;12(7):875. doi: 10.3390/pathogens12070875 (PMC10383965; doi:10.3390/pathogens12070875)
Supplement: Supplementary file 1 [file pathogens-12-00875-s001.zip]

Archive with 1 entries (1 files):
- pathogens-2433778-supplementary.pdf
